# Supplementary material for: In Vivo and In Vitro Characterization of the Recently Emergent PRRSV 1-4-4 L1C Variant (L1C.5) in Comparison with Other PRRSV-2 Lineage 1 Isolates
Source: Viruses. 2023 Nov 9;15(11):2233. doi: 10.3390/v15112233 (PMC10674456; doi:10.3390/v15112233)
Supplement: Supplementary file 1 [file viruses-15-02233-s001.zip]

Archive with 1 entries (1 files):
- viruses-2673374-supplementary.pdf
